# Supplementary material for: Comparative Analysis of Epicuticular Lipids in Locusta migratoria and Calliptamus italicus: A Possible Role in Susceptibility to Entomopathogenic Fungi
Source: Insects. 2022 Aug 16;13(8):736. doi: 10.3390/insects13080736 (PMC9409248; doi:10.3390/insects13080736)
Supplement: Supplementary file 1 [file insects-13-00736-s001.zip]

Archive with 1 entries (1 files):
- insects-1814066-supplementary.pdf
